# Supplementary material for: Si/Graphite@C Composite Fabricated by Electrostatic Self-Assembly and Following Thermal Treatment as an Anode Material for Lithium-Ion Battery
Source: Molecules. 2024 Aug 29;29(17):4108. doi: 10.3390/molecules29174108 (PMC11397206; doi:10.3390/molecules29174108)
Supplement: Supplementary file 1 [file molecules-29-04108-s001.zip]

Archive with 1 entries (1 files):
- molecules-3107506-supplementary.pdf
